# Supplementary material for: The HIV-1 Integrase C-Terminal Domain Induces TAR RNA Structural Changes Promoting Tat Binding
Source: Int J Mol Sci. 2022 Nov 8;23(22):13742. doi: 10.3390/ijms232213742 (PMC9692563; doi:10.3390/ijms232213742)
Supplement: Supplementary file 1 [file ijms-23-13742-s001.zip]

Archive with 1 entries (1 files):
- ijms-1993269-supplementary.pdf
